# Supplementary material for: Role of Gut Bacteria in Enhancing Host Adaptation of Tuta absoluta to Different Host Plants
Source: Insects. 2024 Oct 13;15(10):795. doi: 10.3390/insects15100795 (PMC11508330; doi:10.3390/insects15100795)
Supplement: Supplementary file 1 [file insects-15-00795-s001.zip]

Archive with 1 entries (1 files):
- insects-3171609-supplementary.pdf
